# Supplementary material for: Frequent Genetic Alterations and Their Clinical Significance in Patients With Thymic Epithelial Tumors
Source: Front Oncol. 2021 Jul 8;11:667148. doi: 10.3389/fonc.2021.667148 (PMC8296820; doi:10.3389/fonc.2021.667148)
Supplement: Supplementary Table 2 — The gene somatic mutation distribution of TCGA all types of TETs patients. [file Table_2.xlsx]

## Sheet: Mutated Genes
Gene	# Mut	#	Freq
GTF2I	49	49	0.3984
HRAS	10	10	0.0813
TTN	10	8	0.065
MUC16	6	6	0.0488
UNC93B1	5	5	0.0407
MUC4	6	5	0.0407
NPIPA2	4	4	0.0325
TP53	4	4	0.0325
ZNF208	3	3	0.0244
BCOR	4	3	0.0244
PLXNB2	3	3	0.0244
NF1	3	3	0.0244
DMD	3	3	0.0244
ATRN	3	3	0.0244
DNAH3	3	3	0.0244
NRAS	3	3	0.0244
PCLO	3	3	0.0244
CAPNS1	3	3	0.0244
PLEKHG4B	3	3	0.0244
FAM230A	3	3	0.0244
MYH14	3	3	0.0244
L3MBTL3	3	3	0.0244
CYLD	2	2	0.0163
BDP1	2	2	0.0163
SETD1A	2	2	0.0163
ASXL1	2	2	0.0163
MUC21	2	2	0.0163
ZNF536	2	2	0.0163
NPIPB15	2	2	0.0163
CEBPA	2	2	0.0163
GATAD2A	2	2	0.0163
ZNF658	2	2	0.0163
AXL	2	2	0.0163
USP9X	2	2	0.0163
KIAA2022	2	2	0.0163
HLA-DRB1	2	2	0.0163
ASH1L	2	2	0.0163
SREBF2	2	2	0.0163
TMEM63B	2	2	0.0163
WDR81	2	2	0.0163
DNAJC27	2	2	0.0163
COL6A5	2	2	0.0163
CHD3	2	2	0.0163
DHX33	2	2	0.0163
CSMD2	2	2	0.0163
MECP2	2	2	0.0163
LUZP1	2	2	0.0163
DMXL1	2	2	0.0163
PHEX	2	2	0.0163
KPNA7	2	2	0.0163
NOD1	2	2	0.0163
LRFN2	2	2	0.0163
TRPM5	2	2	0.0163
PTPRD	2	2	0.0163
NLGN4X	2	2	0.0163
NRXN1	2	2	0.0163
BRCA2	2	2	0.0163
OTOGL	2	2	0.0163
KRTAP4-8	2	2	0.0163
PIK3R1	2	2	0.0163
HECW2	2	2	0.0163
SCN1A	2	2	0.0163
SYNE2	2	2	0.0163
PVR	2	2	0.0163
NR0B1	2	2	0.0163
HTATSF1	2	2	0.0163
MLLT4	2	2	0.0163
CACNA1I	2	2	0.0163
ABCC2	2	2	0.0163
DNAH5	2	2	0.0163
UTRN	2	2	0.0163
PREX1	2	2	0.0163
NIPBL	3	2	0.0163
SPTY2D1	2	2	0.0163
VWA5B1	2	2	0.0163
VCP	2	2	0.0163
FOXD1	2	2	0.0163
AGAP1	2	2	0.0163
DDX26B	2	2	0.0163
COL4A1	2	2	0.0163
DOCK2	2	2	0.0163
LRRC63	2	2	0.0163
FOXN1	2	2	0.0163
ZNF487	2	2	0.0163
COL5A2	2	2	0.0163
FAT4	2	2	0.0163
SETMAR	2	2	0.0163
ZAN	2	2	0.0163
TTC28	2	2	0.0163
COL6A6	2	2	0.0163
CLIP2	2	2	0.0163
DHX37	2	2	0.0163
KAT6A	2	2	0.0163
HECTD4	2	2	0.0163
FNBP4	2	2	0.0163
ZDBF2	2	2	0.0163
IRX3	2	2	0.0163
SIN3A	2	2	0.0163
MUC12	2	2	0.0163
REV3L	2	2	0.0163
PPFIA3	2	2	0.0163
MORC2	2	2	0.0163
WDFY4	2	2	0.0163
NT5C1B	2	2	0.0163
PPP4R4	2	2	0.0163
LGALS3BP	2	2	0.0163
C1ORF127	2	2	0.0163
EPG5	2	2	0.0163
DNAH1	2	2	0.0163
GRIP1	2	2	0.0163
ARHGAP5	2	2	0.0163
GOLGA6L10	2	2	0.0163
MLH3	2	2	0.0163
GET4	2	2	0.0163
PBRM1	2	2	0.0163
C12ORF10	2	2	0.0163
SF3B1	2	2	0.0163
TENM4	2	2	0.0163
PLA2G4C	2	2	0.0163
GTF3C1	2	2	0.0163
BRD4	2	2	0.0163
GYS1	2	2	0.0163
RNF146	2	2	0.0163
RP1L1	2	2	0.0163
DNAH17	2	2	0.0163
CHEK2	2	2	0.0163
ZBTB10	2	2	0.0163
SMARCA4	3	2	0.0163
ZNF727	2	2	0.0163
MRGPRX3	2	2	0.0163
INTS9	2	2	0.0163
MAML2	2	2	0.0163
PAX7	2	2	0.0163
ATP1A2	2	2	0.0163
CTNND2	2	2	0.0163
SPEN	2	2	0.0163
PHF10	2	2	0.0163
SLC29A1	2	2	0.0163
EPB41L1	2	2	0.0163
EVI5L	2	2	0.0163
JPH3	2	2	0.0163
EPHB3	1	1	0.0081
RPL22	1	1	0.0081
TPM3	1	1	0.0081
SOX4	1	1	0.0081
CDKN2A	1	1	0.0081
TET2	1	1	0.0081
IL12RB1	2	1	0.0081
EPS15	1	1	0.0081
ERBB2	1	1	0.0081
PLK2	1	1	0.0081
RELN	1	1	0.0081
TRAF2	1	1	0.0081
EED	1	1	0.0081
AMER1	1	1	0.0081
UHRF1BP1L	1	1	0.0081
APCDD1	1	1	0.0081
RPN1	1	1	0.0081
TSHZ2	1	1	0.0081
MYO10	2	1	0.0081
HJURP	5	1	0.0081
BACH1	9	1	0.0081
OBSCN	1	1	0.0081
FAM46C	1	1	0.0081
CBLC	1	1	0.0081
MECOM	1	1	0.0081
IRF1	1	1	0.0081
TSC2	1	1	0.0081
CHD2	1	1	0.0081
IRS1	1	1	0.0081
NUF2	1	1	0.0081
CHEK1	1	1	0.0081
ADGRV1	2	1	0.0081
PTCH1	1	1	0.0081
FOXA2	1	1	0.0081
ITGAL	1	1	0.0081
TRRAP	1	1	0.0081
LRP1B	1	1	0.0081
TKTL2	2	1	0.0081
MAP3K1	1	1	0.0081
DDX5	1	1	0.0081
MAP3K4	1	1	0.0081
STAT5B	1	1	0.0081
STAT6	1	1	0.0081
LRP8	2	1	0.0081
TPCN1	2	1	0.0081
DDX10	1	1	0.0081
PRDM1	1	1	0.0081
HOXA11	1	1	0.0081
RGL1	2	1	0.0081
KMT2C	1	1	0.0081
PARP4	1	1	0.0081
POGLUT1	1	1	0.0081
NDRG1	1	1	0.0081
NF2	1	1	0.0081
NUTM2B	1	1	0.0081
PIK3C3	1	1	0.0081
RBMX	1	1	0.0081
CCNL1	1	1	0.0081
A2ML1	1	1	0.0081
CLTC	1	1	0.0081
MIB1	1	1	0.0081
MLH1	1	1	0.0081
KDM2B	1	1	0.0081
FGF3	1	1	0.0081
FIP1L1	1	1	0.0081
MLLT1	1	1	0.0081
AFF1	1	1	0.0081
PLAG1	1	1	0.0081
AKT1	1	1	0.0081
NR1H2	1	1	0.0081
WDR90	1	1	0.0081
ANKRD12	1	1	0.0081
KIF5B	1	1	0.0081
PHOX2B	1	1	0.0081
MGA	1	1	0.0081
KIT	1	1	0.0081
TAF1L	1	1	0.0081
TAP1	1	1	0.0081
TET3	2	1	0.0081
ITM2A	2	1	0.0081
ARHGAP21	2	1	0.0081
PLXNA2	2	1	0.0081
NOTCH1	1	1	0.0081
SDHB	1	1	0.0081
RAD54L	1	1	0.0081
NOTCH4	1	1	0.0081
DNM2	1	1	0.0081
KLHL6	1	1	0.0081
RAD51C	1	1	0.0081
CUL4B	1	1	0.0081
CASS4	2	1	0.0081
CUL4A	1	1	0.0081
NCOA2	1	1	0.0081
KRAS	1	1	0.0081
FLG	2	1	0.0081
FLI1	1	1	0.0081
RAB35	1	1	0.0081
RBM15	1	1	0.0081
TSHZ3	1	1	0.0081
KRT78	2	1	0.0081
FLT4	1	1	0.0081
COL11A1	1	1	0.0081
COL17A1	2	1	0.0081
AFF2	1	1	0.0081
FLYWCH1	1	1	0.0081
PHLDA1	1	1	0.0081
KRT19	2	1	0.0081
WHSC1	1	1	0.0081
SGK1	1	1	0.0081
SYNE1	1	1	0.0081
CNTRL	1	1	0.0081
AFF3	1	1	0.0081
MTMR8	2	1	0.0081
NR4A2	1	1	0.0081
CARS	1	1	0.0081
NSD1	1	1	0.0081
RFWD2	1	1	0.0081
TRIOBP	1	1	0.0081
SLC34A2	1	1	0.0081
ICK	1	1	0.0081
RNF213	1	1	0.0081
ICE1	1	1	0.0081
MSH2	1	1	0.0081
MSH3	1	1	0.0081
SERP2	1	1	0.0081
EBF1	1	1	0.0081
GRIN2A	1	1	0.0081
IDH1	1	1	0.0081
ABLIM3	2	1	0.0081
ATP10A	1	1	0.0081
LFNG	1	1	0.0081
EEF1A1	2	1	0.0081
ESCO2	1	1	0.0081
NFE2L3	1	1	0.0081
LIFR	1	1	0.0081
PPP1R10	2	1	0.0081
PPP2R1A	1	1	0.0081
PPP2R2A	2	1	0.0081
SETD2	1	1	0.0081
BCL11B	1	1	0.0081
IGF2	1	1	0.0081
MTAP	1	1	0.0081
CTCF	1	1	0.0081
MTOR	1	1	0.0081
EIF1AX	1	1	0.0081
FANCI	1	1	0.0081
ARID2	1	1	0.0081
TBK1	1	1	0.0081
TET1	1	1	0.0081
WIF1	1	1	0.0081
DCHS1	1	1	0.0081
PCSK7	1	1	0.0081
FZD10	1	1	0.0081
H3F3B	1	1	0.0081
ZFHX3	1	1	0.0081
FAM127B	2	1	0.0081
CTNNA1	1	1	0.0081
PRKDC	1	1	0.0081
RPGR	1	1	0.0081
MAP3K13	1	1	0.0081
TNFAIP3	1	1	0.0081
SLC45A1	2	1	0.0081
CTNNB1	1	1	0.0081
ZNF91	1	1	0.0081
POLQ	1	1	0.0081
PC	1	1	0.0081
MAP2K1	1	1	0.0081
STAG2	1	1	0.0081
CDH11	1	1	0.0081
EP300	1	1	0.0081
EPAS1	1	1	0.0081
ZMYM3	1	1	0.0081
AHNAK2	1	1	0.0081
CD276	1	1	0.0081
CDK6	1	1	0.0081
EPHA8	1	1	0.0081
