# Supplementary material for: Frequent Genetic Alterations and Their Clinical Significance in Patients With Thymic Epithelial Tumors
Source: Front Oncol. 2021 Jul 8;11:667148. doi: 10.3389/fonc.2021.667148 (PMC8296820; doi:10.3389/fonc.2021.667148)
Supplement: Supplementary Table 3 — The gene somatic mutation distribution of TCGA type B3 and C patients. [file Table_3.xlsx]

## Sheet: Mutated Genes
Gene	# Mut	#	Freq
TTN	5	3	0.1304
GTF2I	3	3	0.1304
TP53	3	3	0.1304
CYLD	2	2	0.087
ASXL1	2	2	0.087
AXL	2	2	0.087
ASH1L	2	2	0.087
WDR81	2	2	0.087
COL6A5	2	2	0.087
MECP2	2	2	0.087
PVR	2	2	0.087
ABCC2	2	2	0.087
DMD	2	2	0.087
COL5A2	2	2	0.087
DNAH3	2	2	0.087
DHX37	2	2	0.087
HECTD4	2	2	0.087
MUC16	2	2	0.087
IRX3	2	2	0.087
SIN3A	2	2	0.087
C1ORF127	2	2	0.087
DNAH1	2	2	0.087
MLH3	2	2	0.087
PLA2G4C	2	2	0.087
BRD4	2	2	0.087
DNAH17	2	2	0.087
SMARCA4	3	2	0.087
ATP1A2	2	2	0.087
L3MBTL3	2	2	0.087
MUC4	3	2	0.087
PHF10	2	2	0.087
EPHB3	1	1	0.0435
RPL22	1	1	0.0435
TPM3	1	1	0.0435
SOX4	1	1	0.0435
CDKN2A	1	1	0.0435
BDP1	1	1	0.0435
TET2	1	1	0.0435
IL12RB1	2	1	0.0435
ERBB2	1	1	0.0435
MUC21	1	1	0.0435
ZNF536	1	1	0.0435
PLK2	1	1	0.0435
RELN	1	1	0.0435
EED	1	1	0.0435
NPIPB15	1	1	0.0435
CEBPA	1	1	0.0435
GATAD2A	1	1	0.0435
UHRF1BP1L	1	1	0.0435
APCDD1	1	1	0.0435
RPN1	1	1	0.0435
TSHZ2	1	1	0.0435
MYO10	2	1	0.0435
USP9X	1	1	0.0435
KIAA2022	1	1	0.0435
BACH1	9	1	0.0435
FAM46C	1	1	0.0435
CBLC	1	1	0.0435
IRF1	1	1	0.0435
ZNF208	1	1	0.0435
CHD2	1	1	0.0435
CHD3	1	1	0.0435
IRS1	1	1	0.0435
NUF2	1	1	0.0435
CHEK1	1	1	0.0435
ADGRV1	2	1	0.0435
CSMD2	1	1	0.0435
FOXA2	1	1	0.0435
ITGAL	1	1	0.0435
TRRAP	1	1	0.0435
TKTL2	2	1	0.0435
LUZP1	1	1	0.0435
MAP3K1	1	1	0.0435
DMXL1	1	1	0.0435
STAT5B	1	1	0.0435
TPCN1	2	1	0.0435
PRDM1	1	1	0.0435
PHEX	1	1	0.0435
RGL1	2	1	0.0435
KMT2C	1	1	0.0435
KPNA7	1	1	0.0435
PARP4	1	1	0.0435
POGLUT1	1	1	0.0435
NOD1	1	1	0.0435
LRFN2	1	1	0.0435
TRPM5	1	1	0.0435
NF1	1	1	0.0435
PTPRD	1	1	0.0435
NLGN4X	1	1	0.0435
BRCA2	1	1	0.0435
NF2	1	1	0.0435
NUTM2B	1	1	0.0435
HECW2	1	1	0.0435
SCN1A	1	1	0.0435
RBMX	1	1	0.0435
SYNE2	1	1	0.0435
A2ML1	1	1	0.0435
NR0B1	1	1	0.0435
MLH1	1	1	0.0435
HTATSF1	1	1	0.0435
FGF3	1	1	0.0435
FIP1L1	1	1	0.0435
MLLT1	1	1	0.0435
AFF1	1	1	0.0435
MLLT4	1	1	0.0435
CACNA1I	1	1	0.0435
AKT1	1	1	0.0435
NR1H2	1	1	0.0435
ANKRD12	1	1	0.0435
NPIPA2	1	1	0.0435
DNAH5	1	1	0.0435
KIT	1	1	0.0435
TAP1	1	1	0.0435
TET3	2	1	0.0435
PREX1	1	1	0.0435
NIPBL	2	1	0.0435
SPTY2D1	1	1	0.0435
PLXNA2	2	1	0.0435
NOTCH1	1	1	0.0435
SDHB	1	1	0.0435
VCP	1	1	0.0435
AGAP1	1	1	0.0435
KLHL6	1	1	0.0435
RAD51C	1	1	0.0435
COL4A1	1	1	0.0435
DOCK2	1	1	0.0435
CUL4B	1	1	0.0435
LRRC63	1	1	0.0435
CASS4	2	1	0.0435
CUL4A	1	1	0.0435
ATRN	1	1	0.0435
FOXN1	1	1	0.0435
FLG	2	1	0.0435
FLI1	1	1	0.0435
RAB35	1	1	0.0435
FAT4	1	1	0.0435
TSHZ3	1	1	0.0435
FLT4	1	1	0.0435
COL11A1	1	1	0.0435
COL17A1	2	1	0.0435
NRAS	1	1	0.0435
AFF2	1	1	0.0435
ZAN	1	1	0.0435
TTC28	1	1	0.0435
CLIP2	1	1	0.0435
PHLDA1	1	1	0.0435
KRT19	2	1	0.0435
WHSC1	1	1	0.0435
SGK1	1	1	0.0435
PCLO	1	1	0.0435
KAT6A	1	1	0.0435
AFF3	1	1	0.0435
NR4A2	1	1	0.0435
CARS	1	1	0.0435
RFWD2	1	1	0.0435
TRIOBP	1	1	0.0435
SLC34A2	1	1	0.0435
ICK	1	1	0.0435
ZDBF2	1	1	0.0435
ICE1	1	1	0.0435
MSH2	1	1	0.0435
MSH3	1	1	0.0435
SERP2	1	1	0.0435
EBF1	1	1	0.0435
IDH1	1	1	0.0435
REV3L	1	1	0.0435
PPFIA3	1	1	0.0435
MORC2	1	1	0.0435
ABLIM3	2	1	0.0435
WDFY4	1	1	0.0435
ATP10A	1	1	0.0435
NT5C1B	1	1	0.0435
LGALS3BP	1	1	0.0435
EEF1A1	2	1	0.0435
GRIP1	1	1	0.0435
NFE2L3	1	1	0.0435
PLEKHG4B	1	1	0.0435
PPP1R10	2	1	0.0435
ARHGAP5	1	1	0.0435
PPP2R2A	2	1	0.0435
SETD2	1	1	0.0435
GET4	1	1	0.0435
PBRM1	1	1	0.0435
IGF2	1	1	0.0435
C12ORF10	1	1	0.0435
TENM4	1	1	0.0435
GTF3C1	1	1	0.0435
MYH14	1	1	0.0435
MTOR	1	1	0.0435
FANCI	1	1	0.0435
ARID2	1	1	0.0435
RNF146	1	1	0.0435
RP1L1	1	1	0.0435
TET1	1	1	0.0435
CHEK2	1	1	0.0435
DCHS1	1	1	0.0435
ZNF727	1	1	0.0435
MRGPRX3	1	1	0.0435
INTS9	1	1	0.0435
H3F3B	1	1	0.0435
ZFHX3	1	1	0.0435
FAM127B	2	1	0.0435
PRKDC	1	1	0.0435
MAP3K13	1	1	0.0435
MAML2	1	1	0.0435
TNFAIP3	1	1	0.0435
PAX7	1	1	0.0435
SLC45A1	2	1	0.0435
CTNND2	1	1	0.0435
POLQ	1	1	0.0435
PC	1	1	0.0435
SPEN	1	1	0.0435
SLC29A1	1	1	0.0435
STAG2	1	1	0.0435
EP300	1	1	0.0435
EPB41L1	1	1	0.0435
EVI5L	1	1	0.0435
AHNAK2	1	1	0.0435
EPHA8	1	1	0.0435
