# Supplementary material for: Frequent Genetic Alterations and Their Clinical Significance in Patients With Thymic Epithelial Tumors
Source: Front Oncol. 2021 Jul 8;11:667148. doi: 10.3389/fonc.2021.667148 (PMC8296820; doi:10.3389/fonc.2021.667148)
Supplement: Supplementary Table 4 — The gene somatic mutation distribution of TCGA non-B3 and C patients. [file Table_4.xlsx]

## Sheet: gene mutations of TCGA 101 non-
Gene	# Mut	#	Freq
GTF2I	46	46	0.46
HRAS	10	10	0.1
TTN	5	5	0.05
UNC93B1	5	5	0.05
MUC16	4	4	0.04
BCOR	4	3	0.03
PLXNB2	3	3	0.03
NPIPA2	3	3	0.03
CAPNS1	3	3	0.03
FAM230A	3	3	0.03
MUC4	3	3	0.03
SETD1A	2	2	0.02
ZNF658	2	2	0.02
HLA-DRB1	2	2	0.02
SREBF2	2	2	0.02
TMEM63B	2	2	0.02
ZNF208	2	2	0.02
DNAJC27	2	2	0.02
DHX33	2	2	0.02
NF1	2	2	0.02
NRXN1	2	2	0.02
OTOGL	2	2	0.02
KRTAP4-8	2	2	0.02
PIK3R1	2	2	0.02
UTRN	2	2	0.02
VWA5B1	2	2	0.02
FOXD1	2	2	0.02
DDX26B	2	2	0.02
ATRN	2	2	0.02
ZNF487	2	2	0.02
SETMAR	2	2	0.02
NRAS	2	2	0.02
COL6A6	2	2	0.02
PCLO	2	2	0.02
FNBP4	2	2	0.02
MUC12	2	2	0.02
PPP4R4	2	2	0.02
EPG5	2	2	0.02
PLEKHG4B	2	2	0.02
GOLGA6L10	2	2	0.02
SF3B1	2	2	0.02
MYH14	2	2	0.02
GYS1	2	2	0.02
ZBTB10	2	2	0.02
JPH3	2	2	0.02
BDP1	1	1	0.01
EPS15	1	1	0.01
MUC21	1	1	0.01
ZNF536	1	1	0.01
TRAF2	1	1	0.01
AMER1	1	1	0.01
NPIPB15	1	1	0.01
CEBPA	1	1	0.01
GATAD2A	1	1	0.01
USP9X	1	1	0.01
KIAA2022	1	1	0.01
HJURP	5	1	0.01
OBSCN	1	1	0.01
MECOM	1	1	0.01
TSC2	1	1	0.01
CHD3	1	1	0.01
PTCH1	1	1	0.01
CSMD2	1	1	0.01
LRP1B	1	1	0.01
LUZP1	1	1	0.01
DDX5	1	1	0.01
MAP3K4	1	1	0.01
DMXL1	1	1	0.01
STAT6	1	1	0.01
LRP8	2	1	0.01
DDX10	1	1	0.01
PHEX	1	1	0.01
HOXA11	1	1	0.01
KPNA7	1	1	0.01
NOD1	1	1	0.01
LRFN2	1	1	0.01
TRPM5	1	1	0.01
PTPRD	1	1	0.01
NDRG1	1	1	0.01
NLGN4X	1	1	0.01
BRCA2	1	1	0.01
PIK3C3	1	1	0.01
HECW2	1	1	0.01
SCN1A	1	1	0.01
SYNE2	1	1	0.01
CCNL1	1	1	0.01
CLTC	1	1	0.01
NR0B1	1	1	0.01
MIB1	1	1	0.01
KDM2B	1	1	0.01
HTATSF1	1	1	0.01
PLAG1	1	1	0.01
MLLT4	1	1	0.01
CACNA1I	1	1	0.01
WDR90	1	1	0.01
KIF5B	1	1	0.01
DMD	1	1	0.01
PHOX2B	1	1	0.01
MGA	1	1	0.01
DNAH5	1	1	0.01
TAF1L	1	1	0.01
ITM2A	2	1	0.01
PREX1	1	1	0.01
NIPBL	1	1	0.01
SPTY2D1	1	1	0.01
ARHGAP21	2	1	0.01
RAD54L	1	1	0.01
VCP	1	1	0.01
NOTCH4	1	1	0.01
DNM2	1	1	0.01
AGAP1	1	1	0.01
COL4A1	1	1	0.01
DOCK2	1	1	0.01
LRRC63	1	1	0.01
NCOA2	1	1	0.01
KRAS	1	1	0.01
FOXN1	1	1	0.01
DNAH3	1	1	0.01
RBM15	1	1	0.01
FAT4	1	1	0.01
KRT78	2	1	0.01
ZAN	1	1	0.01
FLYWCH1	1	1	0.01
TTC28	1	1	0.01
CLIP2	1	1	0.01
SYNE1	1	1	0.01
CNTRL	1	1	0.01
KAT6A	1	1	0.01
MTMR8	2	1	0.01
NSD1	1	1	0.01
RNF213	1	1	0.01
ZDBF2	1	1	0.01
GRIN2A	1	1	0.01
REV3L	1	1	0.01
PPFIA3	1	1	0.01
MORC2	1	1	0.01
WDFY4	1	1	0.01
NT5C1B	1	1	0.01
LFNG	1	1	0.01
LGALS3BP	1	1	0.01
ESCO2	1	1	0.01
GRIP1	1	1	0.01
LIFR	1	1	0.01
ARHGAP5	1	1	0.01
PPP2R1A	1	1	0.01
BCL11B	1	1	0.01
GET4	1	1	0.01
PBRM1	1	1	0.01
C12ORF10	1	1	0.01
TENM4	1	1	0.01
MTAP	1	1	0.01
GTF3C1	1	1	0.01
CTCF	1	1	0.01
EIF1AX	1	1	0.01
RNF146	1	1	0.01
TBK1	1	1	0.01
RP1L1	1	1	0.01
WIF1	1	1	0.01
CHEK2	1	1	0.01
PCSK7	1	1	0.01
ZNF727	1	1	0.01
MRGPRX3	1	1	0.01
FZD10	1	1	0.01
INTS9	1	1	0.01
CTNNA1	1	1	0.01
RPGR	1	1	0.01
MAML2	1	1	0.01
PAX7	1	1	0.01
CTNNB1	1	1	0.01
ZNF91	1	1	0.01
CTNND2	1	1	0.01
MAP2K1	1	1	0.01
SPEN	1	1	0.01
L3MBTL3	1	1	0.01
SLC29A1	1	1	0.01
CDH11	1	1	0.01
EPAS1	1	1	0.01
ZMYM3	1	1	0.01
EPB41L1	1	1	0.01
TP53	1	1	0.01
EVI5L	1	1	0.01
CD276	1	1	0.01
CDK6	1	1	0.01
